# Supplementary material for: Clinical presentation, auscultation recordings, ultrasonographic findings and treatment response of 12 adult cattle with chronic suppurative pneumonia: case study
Source: Ir Vet J. 2013 Apr 1;66(1):5. doi: 10.1186/2046-0481-66-5 (PMC3671146; doi:10.1186/2046-0481-66-5)
Supplement: Additional file 1 — Heifer with chronic bronchopneumonia. Recording over dorsal areas of right and left chest – normal lung sounds. Recordings over junction of normal lung dorsally and bronchopneumonia ventrally – there are no obvious adventitious sounds despite the extensive consolidation evident during the ultrasound examination. It is possible that the lung sounds resemble wheezes but they may also represent increased audibility of normal sounds exaggerated by the increased respiratory effort visible in the video recording? Recordings over bronchopneumonia ventrally – there are no obvious adventitious sounds despite the extensive consolidation evident during the ultrasound examination. The heart sounds are clearly audible. This heifer responded well to antibiotic therapy (Figures 1 and 15; videos 1 and 2) and was discharged 10 days after admission. [file 2046-0481-66-5-S1.zip]

Archive with 6 entries (6 files):
- Left dorsal (normal) lung.WMA
- Left junction normalpathology.WMA
- Left ventral over pathology.WMA
- Right dorsal (normal) lung.WMA
- Right junction normalpathology.WMA
- Right ventral over pathology.WMA
