# Supplementary material for: Clinical presentation, auscultation recordings, ultrasonographic findings and treatment response of 12 adult cattle with chronic suppurative pneumonia: case study
Source: Ir Vet J. 2013 Apr 1;66(1):5. doi: 10.1186/2046-0481-66-5 (PMC3671146; doi:10.1186/2046-0481-66-5)
Supplement: Additional file 2 — Recording over dorsal area of the left chest – normal lung sounds. Superimposed rumen sounds. Recordings over junction of normal lung dorsally and bronchopneumonia ventrally – there are no obvious adventitious sounds despite the extensive consolidation evident during the ultrasound examination. It is possible that the lung sounds resemble wheezes but they may also represent increased audibility of normal sounds exaggerated by the increased respiratory effort visible in the video recording? Recordings over bronchopneumonia ventrally – there are no obvious adventitious sounds despite the extensive consolidation evident during the ultrasound examination. Indeed, the lungs sounds are reduced in comparison with those recorded at the junction between normal lung and pathology (same volume recording setting). The heart sounds are not audible. This heifer failed to antibiotic therapy (video 5) and was euthanased for welfare reasons. [file 2046-0481-66-5-S2.zip]

Archive with 3 entries (3 files):
- Dorsal (normal) lung field.WMA
- Junction pathologynormal lung.WMA
- Ventral over lung pathology.WMA
